# Supplementary material for: Process Optimization of Novel Boronophenylalanine Liposomes Through Box–Behnken Response Surface Design and Preliminary Evaluation in A549 Lung Carcinoma Cells for Boron Neutron Capture Therapy
Source: Molecules. 2026 Apr 24;31(9):1409. doi: 10.3390/molecules31091409 (PMC13165006; doi:10.3390/molecules31091409)
Supplement: Supplementary file 1 [file molecules-31-01409-s001.zip]

Archive with 1 entries (1 files):
- molecules-4159977-supplementary.pdf
